# Supplementary material for: High-Quality Preparation of Energy-Containing Microspheres with Cross-Scale Particle Size
Source: Micromachines (Basel). 2025 Mar 31;16(4):416. doi: 10.3390/mi16040416 (PMC12029273; doi:10.3390/mi16040416)
Supplement: Supplementary file 1 [file micromachines-16-00416-s001.zip]

Archive with 1 entries (1 files):
- micromachines-3512896-supplementary.pdf
